# Supplementary material for: Application of Predictive Modeling and Molecular Simulations to Elucidate the Mechanisms Underlying the Antimicrobial Activity of Sage (Salvia officinalis L.) Components in Fresh Cheese Production
Source: Foods. 2025 Jun 20;14(13):2164. doi: 10.3390/foods14132164 (PMC12249175; doi:10.3390/foods14132164)
Supplement: Supplementary file 1 [file foods-14-02164-s001.zip]

Archive with 1 entries (1 files):
- foods-3688521-supplementary.pdf
